# Supplementary material for: Transcriptional and proteomic analysis of the innate immune response to microbial stimuli in a model invertebrate chordate
Source: Front Immunol. 2023 Aug 2;14:1217077. doi: 10.3389/fimmu.2023.1217077 (PMC10433773; doi:10.3389/fimmu.2023.1217077)
Supplement: Supplementary file 2 [file Table_2.xlsx]

## Sheet: SI for paper
Supplementary Table 2. LC-MRM/MS parameters. LC-MRM/MS method optimized for each target protein consisting of the selected peptide sequence, precursor (m/z) and product (m/z) ions, Collision Energy (eV) and cone voltage (V).
Protein name	Sequence peptide.seq	Precursor (m/z)	Product (m/z)	Collision energy (eV)	Cone voltage (V)
IL_17-1	FIEDLK.2	382.713	617.35	13	35
IL_17-1	FIEDLK.2	382.713	504.266	13	35
IL_17-1	FIEDLK.2	382.713	375.224	13	35
IL_17-1	QSFTVR.2	369.201	609.335	13	35
IL_17-1	QSFTVR.2	369.201	522.303	13	35
IL_17-1	QSFTVR.2	369.201	375.235	13	35
C-type_mannose_receptor_2	EQAWIAGR.2	465.743	801.437	16	35
C-type_mannose_receptor_2	EQAWIAGR.2	465.743	673.378	16	35
C-type_mannose_receptor_2	EQAWIAGR.2	465.743	602.341	16	35
C-type_mannose_receptor_2	QAMTWDMAQK.2	605.273	879.403	21	35
C-type_mannose_receptor_2	QAMTWDMAQK.2	605.273	778.355	21	35
C-type_mannose_receptor_2	QAMTWDMAQK.2	605.273	592.276	21	35
C-type_mannose_receptor_2	QAMTWDMAQK.2	605.273	477.249	21	35
C-type_mannose_receptor_2	QAMTWDMAQK.2	605.273	346.208	21	35
macrophage_mannose_receptor_1-like	QGGGFIWK.2	446.737	707.388	15	35
macrophage_mannose_receptor_1-like	QGGGFIWK.2	446.737	650.366	15	35
macrophage_mannose_receptor_1-like	QGGGFIWK.2	446.737	593.345	15	35
macrophage_mannose_receptor_1-like	WIQVDLADR.2	558.296	816.421	20	35
macrophage_mannose_receptor_1-like	WIQVDLADR.2	558.296	688.362	20	35
macrophage_mannose_receptor_1-like	WIQVDLADR.2	558.296	589.294	20	35
macrophage_mannose_receptor_1-like	WIQVDLADR.2	558.296	474.267	20	35
macrophage_mannose_receptor_1-like	QWVTSFK.2	448.237	767.409	16	35
macrophage_mannose_receptor_1-like	QWVTSFK.2	448.237	581.329	16	35
macrophage_mannose_receptor_1-like	QWVTSFK.2	448.237	482.261	16	35
macrophage_mannose_receptor_1-like	QWVTSFK.2	448.237	381.213	16	35
macrophage_mannose_receptor_1-like	TTASNMWIGLR.2	625.322	889.471	22	35
macrophage_mannose_receptor_1-like	TTASNMWIGLR.2	625.322	775.428	22	35
macrophage_mannose_receptor_1-like	TTASNMWIGLR.2	625.322	644.388	22	35
macrophage_mannose_receptor_1-like	TTASNMWIGLR.2	625.322	458.309	22	35
NFkB	APNAATLK.2	393.229	714.414	13	35
NFkB	APNAATLK.2	393.229	617.362	13	35
NFkB	APNAATLK.2	393.229	503.319	13	35
NFkB	APNAATLK.2	393.229	432.282	13	35
NFkB	LSLAPSMPTK.2	522.792	844.46	18	35
NFkB	LSLAPSMPTK.2	522.792	731.376	18	35
NFkB	LSLAPSMPTK.2	522.792	660.339	18	35
NFkB	LSLAPSMPTK.2	522.792	563.286	18	35
NFATC3-NFATC2-NFAT5	DSSQQGYPQIELK.2	746.868	890.498	27	35
NFATC3-NFATC2-NFAT5	DSSQQGYPQIELK.2	746.868	727.435	27	35
NFATC3-NFATC2-NFAT5	DSSQQGYPQIELK.2	746.868	630.382	27	35
NFATC3-NFATC2-NFAT5	DSSQQGYPQIELK.2	746.868	502.324	27	35
NFATC3-NFATC2-NFAT5	VILNDIER.2	486.28	872.484	17	35
NFATC3-NFATC2-NFAT5	VILNDIER.2	486.28	759.4	17	35
NFATC3-NFATC2-NFAT5	VILNDIER.2	486.28	646.315	17	35
NFATC3-NFATC2-NFAT5	VILNDIER.2	486.28	532.273	17	35
NFATC3-NFATC2-NFAT5	VILNDIER.2	486.28	417.246	17	35
FAM136A	IISAMPN.2	373.199	632.307	13	35
FAM136A	IISAMPN.2	373.199	519.223	13	35
FAM136A	IISAMPN.2	373.199	432.191	13	35
FAM136A	IISAMPN.2	373.199	361.154	13	35
Mif-_macrophage_migration_inhibitory_factor-like_(LOC100175627)	SILQDLTK.2	459.269	830.498	16	35
Mif-_macrophage_migration_inhibitory_factor-like_(LOC100175627)	SILQDLTK.2	459.269	717.414	16	35
Mif-_macrophage_migration_inhibitory_factor-like_(LOC100175627)	SILQDLTK.2	459.269	604.33	16	35
Mif-_macrophage_migration_inhibitory_factor-like_(LOC100175627)	SILQDLTK.2	459.269	476.271	16	35
C-type_lectin_domain_familyÂ 4_member_F-like_isoform_X1	YSMGFIGQAQK.2	615.303	848.462	22	35
C-type_lectin_domain_familyÂ 4_member_F-like_isoform_X1	YSMGFIGQAQK.2	615.303	791.441	22	35
C-type_lectin_domain_familyÂ 4_member_F-like_isoform_X1	YSMGFIGQAQK.2	615.303	644.373	22	35
C-type_lectin_domain_familyÂ 4_member_F-like_isoform_X1	YSMGFIGQAQK.2	615.303	531.289	22	35
TNFa	EYTTGLNSR.2	520.754	748.395	18	35
TNFa	EYTTGLNSR.2	520.754	647.347	18	35
TNFa	EYTTGLNSR.2	520.754	546.299	18	35
TNFa	VGWTSTETFFGIFML.2	868.424	874.453	31	35
TNFa	VGWTSTETFFGIFML.2	868.424	727.385	31	35
TNFa	VGWTSTETFFGIFML.2	868.424	580.316	31	35
TNFa	VGWTSTETFFGIFML.2	868.424	523.295	31	35
C3aR	NVGESTPPYNK.2	603.293	806.404	21	35
C3aR	NVGESTPPYNK.2	603.293	719.372	21	35
C3aR	NVGESTPPYNK.2	603.293	618.325	21	35
C3aR	NVGESTPPYNK.2	603.293	521.272	21	35
C3aR	NVGESTPPYNK.2	603.293	424.219	21	35
C3aR	NVGESTPPYNK.2	603.293	588.262	21	35
C3aR	LSAPIFVHDK.2	563.816	758.42	20	35
C3aR	LSAPIFVHDK.2	563.816	645.335	20	35
C3aR	LSAPIFVHDK.2	563.816	272.16	20	35
C3aR	LSAPIFVHDK.2	563.816	629.366	20	35
C3aR	LSAPIFVHDK.2	563.816	728.434	20	35
TGFb	NPANQGSSR.2	465.723	719.343	16	35
TGFb	NPANQGSSR.2	465.723	648.306	16	35
TGFb	NPANQGSSR.2	465.723	534.263	16	35
TGFb	NPANQGSSR.2	465.723	525.242	16	35
TGFb	NPANQGSSR.2	465.723	582.263	16	35
TGFb	NPANQGSSR.2	465.723	669.295	16	35
NFATC3-NFATC2-NFAT5	LLTSTDVDTK.2	546.793	577.283	19	35
NFATC3-NFATC2-NFAT5	LLTSTDVDTK.2	546.793	462.256	19	35
NFATC3-NFATC2-NFAT5	LLTSTDVDTK.2	546.793	415.255	19	35
NFATC3-NFATC2-NFAT5	LLTSTDVDTK.2	546.793	516.303	19	35
CLEC4F-ISOFORM_X2	YSMGFIGQAQK.2	615.303	848.462	22	35
CLEC4F-ISOFORM_X2	YSMGFIGQAQK.2	615.303	791.441	22	35
CLEC4F-ISOFORM_X2	YSMGFIGQAQK.2	615.303	644.373	22	35
CLEC4F-ISOFORM_X2	YSMGFIGQAQK.2	615.303	531.289	22	35
CLEC4F-ISOFORM_X2	YSMGFIGQAQK.2	615.303	474.267	22	35
CLEC4F-ISOFORM_X2	YSMGFIGQAQK.2	615.303	586.233	22	35
FIBRONECTIN	VIGLEGGK.2	386.732	673.388	13	35
FIBRONECTIN	VIGLEGGK.2	386.732	560.304	13	35
FIBRONECTIN	VIGLEGGK.2	386.732	503.282	13	35
FIBRONECTIN	VIGLEGGK.2	386.732	512.308	13	35
FIBRONECTIN	LDDDVNSYTIR.2	655.815	852.457	23	35
FIBRONECTIN	LDDDVNSYTIR.2	655.815	753.389	23	35
FIBRONECTIN	LDDDVNSYTIR.2	655.815	639.346	23	35
FIBRONECTIN	LDDDVNSYTIR.2	655.815	459.172	23	35
FIBRONECTIN	LDDDVNSYTIR.2	655.815	558.241	23	35
irf-like-4	MEAATWK.2	418.702	705.357	14	35
irf-like-4	MEAATWK.2	418.702	576.314	14	35
irf-like-4	MEAATWK.2	418.702	434.24	14	35
irf-like-4	MEAATWK.2	418.702	333.192	14	35
irf-like-4	SQEYEIYPR.2	592.783	840.425	21	35
irf-like-4	SQEYEIYPR.2	592.783	677.362	21	35
irf-like-4	SQEYEIYPR.2	592.783	548.319	21	35
irf-like-4	SQEYEIYPR.2	592.783	435.235	21	35
irf-like-4	VFVYGPETSGSAPEK.2	784.386	776.378	28	35
irf-like-4	VFVYGPETSGSAPEK.2	784.386	675.331	28	35
irf-like-4	VFVYGPETSGSAPEK.2	784.386	588.299	28	35
irf-like-4	VFVYGPETSGSAPEK.2	784.386	531.277	28	35
Tyro3	GLSSLNHITQWNTEK.2	864.439	805.384	31	35
Tyro3	GLSSLNHITQWNTEK.2	864.439	677.325	31	35
Tyro3	GLSSLNHITQWNTEK.2	864.439	491.246	31	35
Tyro3	GLSSLNHITQWNTEK.2	864.439	377.203	31	35
Tyro3	LELYDVR.2	454.248	794.404	16	35
Tyro3	LELYDVR.2	454.248	665.362	16	35
Tyro3	LELYDVR.2	454.248	552.278	16	35
Tyro3	LELYDVR.2	454.248	389.214	16	35
Tyro3	TVYSESYYR.2	584.269	804.352	21	35
Tyro3	TVYSESYYR.2	584.269	717.32	21	35
Tyro3	TVYSESYYR.2	584.269	588.278	21	35
Tyro3	TVYSESYYR.2	584.269	501.246	21	35
RECEPTOR_LIKE_IL17	QWQIGLLDDAK.2	643.841	844.477	23	35
RECEPTOR_LIKE_IL17	QWQIGLLDDAK.2	643.841	731.393	23	35
RECEPTOR_LIKE_IL17	QWQIGLLDDAK.2	643.841	674.372	23	35
RECEPTOR_LIKE_IL17	QWQIGLLDDAK.2	643.841	561.288	23	35
RECEPTOR_LIKE_IL17	QWQIGLLDDAK.2	643.841	448.204	23	35
RECEPTOR_LIKE_IL17	QWQIGLLDDAK.2	643.841	556.288	23	35
RECEPTOR_LIKE_IL17	QWQIGLLDDAK.2	643.841	613.309	23	35
RECEPTOR_LIKE_IL17	GSNQPSIFSIHK.2	657.844	831.472	23	35
RECEPTOR_LIKE_IL17	GSNQPSIFSIHK.2	657.844	744.44	23	35
RECEPTOR_LIKE_IL17	GSNQPSIFSIHK.2	657.844	631.356	23	35
RECEPTOR_LIKE_IL17	GSNQPSIFSIHK.2	657.844	484.288	23	35
RECEPTOR_LIKE_IL17	GSNQPSIFSIHK.2	657.844	571.247	23	35
RECEPTOR_LIKE_IL17	GSNQPSIFSIHK.2	657.844	684.331	23	35
RECEPTOR_LIKE_IL17	GSNQPSIFSIHK.2	657.844	831.4	23	35
